# Supplementary material for: Ferroptosis Transcriptional Regulation and Prognostic Impact in Medulloblastoma Subtypes Revealed by RNA-Seq
Source: Antioxidants (Basel). 2025 Jan 15;14(1):96. doi: 10.3390/antiox14010096 (PMC11761645; doi:10.3390/antiox14010096)
Supplement: Supplementary file 1 [file antioxidants-14-00096-s001.zip]

Archive with 1 entries (1 files):
- antioxidants-3393733-supplementary.pdf
